# Supplementary material for: First description of the male of Solenura ania (Walker) (Hymenoptera: Pteromalidae), a giant pteromalid parasitoid of Trichoferus campestris (Faldermann), with special reference to its sexual dimorphism
Source: Biodivers Data J. 2020 Jul 29;8:e54961. doi: 10.3897/BDJ.8.e54961 (PMC7406544; doi:10.3897/BDJ.8.e54961)
Supplement: XML Treatment for Solenura ania [file BDJ.8.e54961-treatment1.xml]

<!DOCTYPE tp:taxon-treatment
  PUBLIC "-//TaxonX//DTD Taxonomic Treatment Publishing DTD v0 20100105//EN" "tax-treatment-NSO.dtd">
<tp:taxon-treatment xmlns:tp="http://www.plazi.org/taxpub"><tp:treatment-meta><mixed-citation publication-type="journal"><person-group><name><surname>Cao</surname><given-names>Liangming</given-names></name><name><surname>Cui</surname><given-names>Jianxin</given-names></name><name><surname>Wang</surname><given-names>Xiaoyi</given-names></name><name><surname>Wang</surname><given-names>Guisen</given-names></name><name><surname>Yang</surname><given-names>Zhongqi</given-names></name></person-group><article-title>First description of the male of <italic><tp:taxon-name><tp:taxon-name-part taxon-name-part-type="genus" reg="Solenura">Solenura</tp:taxon-name-part> <tp:taxon-name-part taxon-name-part-type="species" reg="ania">ania</tp:taxon-name-part></tp:taxon-name></italic> (Walker) (<tp:taxon-name><tp:taxon-name-part taxon-name-part-type="order">Hymenoptera</tp:taxon-name-part></tp:taxon-name>: <tp:taxon-name><tp:taxon-name-part taxon-name-part-type="family">Pteromalidae</tp:taxon-name-part></tp:taxon-name>), a giant pteromalid parasitoid of <italic><tp:taxon-name><tp:taxon-name-part taxon-name-part-type="genus" reg="Trichoferus">Trichoferus</tp:taxon-name-part> <tp:taxon-name-part taxon-name-part-type="species" reg="campestris">campestris</tp:taxon-name-part></tp:taxon-name></italic> (Faldermann), with special reference to its sexual dimorphism</article-title><source>Biodivers Data J</source><day>29</day><month>7</month><year>2020</year><volume>8</volume><pub-id pub-id-type="doi">10.3897/BDJ.8.e54961</pub-id></mixed-citation></tp:treatment-meta><tp:nomenclature><tp:taxon-name><object-id xmlns:xlink="http://www.w3.org/1999/xlink" content-type="arpha" xlink:type="simple">765CF520-6C57-5968-A2EE-064FDAE73576</object-id><tp:taxon-name-part taxon-name-part-type="genus">Solenura</tp:taxon-name-part> <tp:taxon-name-part taxon-name-part-type="species">ania</tp:taxon-name-part></tp:taxon-name><tp:taxon-authority>(Walker, 1846)</tp:taxon-authority></tp:nomenclature><tp:treatment-sec sec-type="materials"><title>Materials</title><list list-type="alpha-lower" list-content="occurrences"><list-item><p><bold>Type status:</bold> <named-content xmlns:xlink="http://www.w3.org/1999/xlink" content-type="dwc:typeStatus" xlink:type="simple">Other material</named-content>. <bold>Occurrence:</bold> individualCount: <named-content xmlns:xlink="http://www.w3.org/1999/xlink" content-type="dwc:individualCount" xlink:type="simple">1</named-content>; sex: <named-content xmlns:xlink="http://www.w3.org/1999/xlink" content-type="dwc:sex" xlink:type="simple">male</named-content>; lifeStage: <named-content xmlns:xlink="http://www.w3.org/1999/xlink" content-type="dwc:lifeStage" xlink:type="simple">adult</named-content>; <bold>Taxon:</bold> scientificName: <named-content xmlns:xlink="http://www.w3.org/1999/xlink" content-type="dwc:scientificName" xlink:type="simple"><tp:taxon-name><tp:taxon-name-part taxon-name-part-type="genus" reg="Solenura">Solenura</tp:taxon-name-part> <tp:taxon-name-part taxon-name-part-type="species" reg="ania">ania</tp:taxon-name-part></tp:taxon-name></named-content>; acceptedNameUsage: <named-content xmlns:xlink="http://www.w3.org/1999/xlink" content-type="dwc:acceptedNameUsage" xlink:type="simple"><tp:taxon-name><tp:taxon-name-part taxon-name-part-type="genus" reg="Solenura">Solenura</tp:taxon-name-part> <tp:taxon-name-part taxon-name-part-type="species" reg="ania">ania</tp:taxon-name-part></tp:taxon-name></named-content>; parentNameUsage: <named-content xmlns:xlink="http://www.w3.org/1999/xlink" content-type="dwc:parentNameUsage" xlink:type="simple"><tp:taxon-name><tp:taxon-name-part taxon-name-part-type="genus" reg="Solenura">Solenura</tp:taxon-name-part> <tp:taxon-name-part taxon-name-part-type="species" reg="ania">ania</tp:taxon-name-part></tp:taxon-name></named-content>; order: <named-content xmlns:xlink="http://www.w3.org/1999/xlink" content-type="dwc:order" xlink:type="simple"><tp:taxon-name><tp:taxon-name-part taxon-name-part-type="order">Hymenoptera</tp:taxon-name-part></tp:taxon-name></named-content>; family: <named-content xmlns:xlink="http://www.w3.org/1999/xlink" content-type="dwc:family" xlink:type="simple"><tp:taxon-name><tp:taxon-name-part taxon-name-part-type="family">Pteromalidae</tp:taxon-name-part></tp:taxon-name></named-content>; genus: <named-content xmlns:xlink="http://www.w3.org/1999/xlink" content-type="dwc:genus" xlink:type="simple"><tp:taxon-name><tp:taxon-name-part taxon-name-part-type="genus">Solenura</tp:taxon-name-part></tp:taxon-name></named-content>; <bold>Location:</bold> country: <named-content xmlns:xlink="http://www.w3.org/1999/xlink" content-type="dwc:country" xlink:type="simple">China</named-content>; stateProvince: <named-content xmlns:xlink="http://www.w3.org/1999/xlink" content-type="dwc:stateProvince" xlink:type="simple">Henan</named-content>; locality: <named-content xmlns:xlink="http://www.w3.org/1999/xlink" content-type="dwc:locality" xlink:type="simple">Tianjie Mountain</named-content>; verbatimLatitude: <named-content xmlns:xlink="http://www.w3.org/1999/xlink" content-type="dwc:verbatimLatitude" xlink:type="simple">35°35′11.53″N</named-content>; verbatimLongitude: <named-content xmlns:xlink="http://www.w3.org/1999/xlink" content-type="dwc:verbatimLongitude" xlink:type="simple">113°36′5.08″E</named-content>; <bold>Identification:</bold> identifiedBy: <named-content xmlns:xlink="http://www.w3.org/1999/xlink" content-type="dwc:identifiedBy" xlink:type="simple">Liangming Cao</named-content>; dateIdentified: <named-content xmlns:xlink="http://www.w3.org/1999/xlink" content-type="dwc:dateIdentified" xlink:type="simple">2019</named-content>; <bold>Event:</bold> eventDate: <named-content xmlns:xlink="http://www.w3.org/1999/xlink" content-type="dwc:eventDate" xlink:type="simple">2018-07-1</named-content>; <bold>Record Level:</bold> language: <named-content xmlns:xlink="http://www.w3.org/1999/xlink" content-type="dwc:language" xlink:type="simple">English</named-content>; collectionCode: <named-content xmlns:xlink="http://www.w3.org/1999/xlink" content-type="dwc:collectionCode" xlink:type="simple">Insects</named-content>; basisOfRecord: <named-content xmlns:xlink="http://www.w3.org/1999/xlink" content-type="dwc:basisOfRecord" xlink:type="simple">PreservedSpecimen</named-content></p></list-item><list-item><p><bold>Type status:</bold> <named-content xmlns:xlink="http://www.w3.org/1999/xlink" content-type="dwc:typeStatus" xlink:type="simple">Other material</named-content>. <bold>Occurrence:</bold> individualCount: <named-content xmlns:xlink="http://www.w3.org/1999/xlink" content-type="dwc:individualCount" xlink:type="simple">1</named-content>; sex: <named-content xmlns:xlink="http://www.w3.org/1999/xlink" content-type="dwc:sex" xlink:type="simple">female</named-content>; lifeStage: <named-content xmlns:xlink="http://www.w3.org/1999/xlink" content-type="dwc:lifeStage" xlink:type="simple">adult</named-content>; <bold>Taxon:</bold> scientificName: <named-content xmlns:xlink="http://www.w3.org/1999/xlink" content-type="dwc:scientificName" xlink:type="simple"><tp:taxon-name><tp:taxon-name-part taxon-name-part-type="genus" reg="Solenura">Solenura</tp:taxon-name-part> <tp:taxon-name-part taxon-name-part-type="species" reg="ania">ania</tp:taxon-name-part></tp:taxon-name></named-content>; acceptedNameUsage: <named-content xmlns:xlink="http://www.w3.org/1999/xlink" content-type="dwc:acceptedNameUsage" xlink:type="simple"><tp:taxon-name><tp:taxon-name-part taxon-name-part-type="genus" reg="Solenura">Solenura</tp:taxon-name-part> <tp:taxon-name-part taxon-name-part-type="species" reg="ania">ania</tp:taxon-name-part></tp:taxon-name></named-content>; parentNameUsage: <named-content xmlns:xlink="http://www.w3.org/1999/xlink" content-type="dwc:parentNameUsage" xlink:type="simple"><tp:taxon-name><tp:taxon-name-part taxon-name-part-type="genus" reg="Solenura">Solenura</tp:taxon-name-part> <tp:taxon-name-part taxon-name-part-type="species" reg="ania">ania</tp:taxon-name-part></tp:taxon-name></named-content>; order: <named-content xmlns:xlink="http://www.w3.org/1999/xlink" content-type="dwc:order" xlink:type="simple"><tp:taxon-name><tp:taxon-name-part taxon-name-part-type="order">Hymenoptera</tp:taxon-name-part></tp:taxon-name></named-content>; family: <named-content xmlns:xlink="http://www.w3.org/1999/xlink" content-type="dwc:family" xlink:type="simple"><tp:taxon-name><tp:taxon-name-part taxon-name-part-type="family">Pteromalidae</tp:taxon-name-part></tp:taxon-name></named-content>; genus: <named-content xmlns:xlink="http://www.w3.org/1999/xlink" content-type="dwc:genus" xlink:type="simple"><tp:taxon-name><tp:taxon-name-part taxon-name-part-type="genus">Solenura</tp:taxon-name-part></tp:taxon-name></named-content>; <bold>Location:</bold> country: <named-content xmlns:xlink="http://www.w3.org/1999/xlink" content-type="dwc:country" xlink:type="simple">China</named-content>; stateProvince: <named-content xmlns:xlink="http://www.w3.org/1999/xlink" content-type="dwc:stateProvince" xlink:type="simple">Henan</named-content>; locality: <named-content xmlns:xlink="http://www.w3.org/1999/xlink" content-type="dwc:locality" xlink:type="simple">Tianjie Mountain</named-content>; verbatimLatitude: <named-content xmlns:xlink="http://www.w3.org/1999/xlink" content-type="dwc:verbatimLatitude" xlink:type="simple">35°35′11.53″N</named-content>; verbatimLongitude: <named-content xmlns:xlink="http://www.w3.org/1999/xlink" content-type="dwc:verbatimLongitude" xlink:type="simple">113°36′5.08″E</named-content>; <bold>Identification:</bold> identifiedBy: <named-content xmlns:xlink="http://www.w3.org/1999/xlink" content-type="dwc:identifiedBy" xlink:type="simple">Liangming Cao</named-content>; dateIdentified: <named-content xmlns:xlink="http://www.w3.org/1999/xlink" content-type="dwc:dateIdentified" xlink:type="simple">2019</named-content>; <bold>Event:</bold> eventDate: <named-content xmlns:xlink="http://www.w3.org/1999/xlink" content-type="dwc:eventDate" xlink:type="simple">2018-07-1</named-content>; <bold>Record Level:</bold> language: <named-content xmlns:xlink="http://www.w3.org/1999/xlink" content-type="dwc:language" xlink:type="simple">English</named-content>; collectionCode: <named-content xmlns:xlink="http://www.w3.org/1999/xlink" content-type="dwc:collectionCode" xlink:type="simple">Insects</named-content>; basisOfRecord: <named-content xmlns:xlink="http://www.w3.org/1999/xlink" content-type="dwc:basisOfRecord" xlink:type="simple">PreservedSpecimen</named-content></p></list-item></list></tp:treatment-sec><tp:treatment-sec sec-type="Description"><title>Description</title><p><bold>Description of male.</bold> Body length 5.92 mm, length of fore wing 3.23 mm (Fig. <xref ref-type="fig" rid="F5842154">2</xref>a).</p><p><bold>Colour</bold>: Body green, with metallic tint (Fig. <xref ref-type="fig" rid="F5842154">2</xref>a). Head with ocelli, scrobal depression and apical 2/3 mandibles black, interantennal triangular region golden, eyes brown (Fig. <xref ref-type="fig" rid="F5842150">1</xref>b); antennal radicle and basal apex of scape orange; labial and maxillary palpi, dorsal side of fore, mid and hind femora and entire tibiae and tarsi orange to reddish-brown, ventral side of all femora metallic green (Fig. <xref ref-type="fig" rid="F5842154">2</xref>a); both wings subhyaline, veins and setae dark brown.</p><p><bold>Head.</bold> In dorsal view, head 1.86 times as broad as long; eyes large, width 0.3 times maximum width of head, interantennal triangular region sharp, ocelli large, anterior ocellus with frontal margin touching scrobal depression, ocello-ocular distance 0.5 times post-ocellar distance (Fig. <xref ref-type="fig" rid="F5842150">1</xref>a). In frontal view, head 1.2 times as broad as high, eyes 0.65 times head height, frons in narrowest part twice eye breadth; frons and face with strong reticulation; scrobes deep, groove-like, reaching the anterior ocellus and in the form of an inverted V, with scale-like sculpture; outer margin of scrobes parallel with inner margin of eyes; malar sulcus deep, slightly curved; mandibles with two blunt teeth; antennal toruli same level with lower eye margin (Fig. <xref ref-type="fig" rid="F5842150">1</xref>b). Malar space 0.55 times eye height, posterior margin of eye touching occiput, thus temple undeveloped (Fig. <xref ref-type="fig" rid="F5842150">1</xref>a, Fig. <xref ref-type="fig" rid="F5842154">2</xref>a). Antennal radicle 0.13 times scape length; scape slightly curved and broadening in apical half, 3.75 times as long as pedicel, 1<sup>st</sup> funicular segment 0.5 times 2<sup>nd</sup> funicular segment; clava 1.6 times as long as last funicular segment.</p><p><bold>Mesosoma.</bold> Mesosoma with conspicuous and strong punctate reticulation. Pronotal collar quadrate, anterior margin straight, with dense reticulation. Pronotal collar 0.08 times as long as mesoscutum and 0.75 times as long as broad. Mesoscutum 0.65 times as long as broad, mid lobe convex, notauli deep. Axillae large. Scutellum conspicuously convex, 1.3 times as broad as long. Propodeum short, medially 0.25 times length of scutellum, median carina obvious and straight, median area shiny with strong punctuate reticulation; spiracles oval (Fig. <xref ref-type="fig" rid="F5842150">1</xref>a). In lateral view, prepectus delicately reticulate, with long hairs; mesopleuron setose, reticulate to punctate-alveolate; metapleuron shiny and densely haired (Fig. <xref ref-type="fig" rid="F5842154">2</xref>a). Fore leg with femur slightly curved and 1.6 times as long as tibia, tarsus 1.38 times as long as tibia, tibia with one spur, which is 0.6 times as long as basitarsus, tarsal segments 1-5 with relative length of 40:30:25:30:28; mid leg with femur slightly bulgy, 0.95 times as long as tibia, tarsus as long as tibia, tarsal segments 1-5 with relative length of 15:15:10:8:8; hind leg with femur 4.1 times as long as broad, tibia 1.05 times as long as femur, ventrally with two equally long apical spurs, the spurs 0.5 times as long as basitarsus, tarsus 0.77 times as long as tibia, tarsal segments 1-5 with relative length of 25:25:15:12:15.</p><p><bold>Wing.</bold> Fore wing nearly reaching the apex of gaster, disc with dense setae; submarginal vein twice as long as marginal vein, marginal vein 1.8 times as long as postmarginal vein and 3.6 times as long as stigmal vein, R vein and Cu vein faint but visible (Fig. <xref ref-type="fig" rid="F5842150">1</xref>c). Hind wing about 0.7 times as long as fore wing.</p><p><bold>Metasoma.</bold> Metasoma sessile with gaster 0.85 times as long as head plus mesosoma; gaster punctuate reticulation. Posterior margins of tergites 1, 3, 4 straight, of tergite 2 concave, of tergite 5, 6 convex; 1<sup>st</sup> tergite with V-like basal cavity occupying 0.33 times tergite median length, 1.33 times as long as 2<sup>nd</sup> tergite and 1.23 times as long as 3<sup>rd</sup> tergite; 4<sup>th</sup> tergite 1.2 times as long as 5<sup>th</sup> tergite (Fig. <xref ref-type="fig" rid="F5842150">1</xref>d).</p><p><bold>Female.</bold> (Figs <xref ref-type="fig" rid="F5842154">2</xref>, <xref ref-type="fig" rid="F5842158">3</xref>, <xref ref-type="fig" rid="F5842162">4</xref>) The female has been re-described in several previous studies (<xref ref-type="bibr" rid="B5842063">Matsumura 1912</xref>, <xref ref-type="bibr" rid="B5841859">Cameron 1909</xref>, <xref ref-type="bibr" rid="B5842020">Girault 1927</xref>, <xref ref-type="bibr" rid="B5842111">Yang 1991</xref>, <xref ref-type="bibr" rid="B5842054">Huang and Xiao 2005</xref>, <xref ref-type="bibr" rid="B5842082">Sureshan 2005</xref>).</p></tp:treatment-sec><tp:treatment-sec sec-type="Distribution"><title>Distribution</title><p>China [Henan (new record), Shaanxi (<xref ref-type="bibr" rid="B5842111">Yang 1991</xref>), Anhui (<xref ref-type="bibr" rid="B5842010">Gibson 2003</xref>), Beijing (<xref ref-type="bibr" rid="B5842054">Huang and Xiao 2005</xref>), Jiangsu (<xref ref-type="bibr" rid="B5842010">Gibson 2003</xref>), Liaoning (<xref ref-type="bibr" rid="B5842054">Huang and Xiao 2005</xref>), Shandong (<xref ref-type="bibr" rid="B5842010">Gibson 2003</xref>), Taiwan (<xref ref-type="bibr" rid="B5842063">Matsumura 1912</xref>)]; India; Indonesia; Japan; Malaysia; Philippines; Sri Lanka; Singapore; Thailand (Noyes 2019).</p></tp:treatment-sec><tp:treatment-sec sec-type="Biology"><title>Biology</title><p><bold>Hosts.</bold> <tp:taxon-name><tp:taxon-name-part taxon-name-part-type="family">Buprestidae</tp:taxon-name-part></tp:taxon-name>: <italic><tp:taxon-name><tp:taxon-name-part taxon-name-part-type="genus" reg="Chrysobothris">Chrysobothris</tp:taxon-name-part> <tp:taxon-name-part taxon-name-part-type="species" reg="succedanea">succedanea</tp:taxon-name-part></tp:taxon-name></italic> Saunders (<xref ref-type="bibr" rid="B5842111">Yang 1991</xref>); <tp:taxon-name><tp:taxon-name-part taxon-name-part-type="family">Cerambycidae</tp:taxon-name-part></tp:taxon-name>: <italic><tp:taxon-name><tp:taxon-name-part taxon-name-part-type="genus" reg="Clytocera">Clytocera</tp:taxon-name-part> <tp:taxon-name-part taxon-name-part-type="species" reg="chinospila">chinospila</tp:taxon-name-part></tp:taxon-name></italic> Gahan, <italic><tp:taxon-name><tp:taxon-name-part taxon-name-part-type="genus" reg="Olenecamptus">Olenecamptus</tp:taxon-name-part> <tp:taxon-name-part taxon-name-part-type="species" reg="bilobus">bilobus</tp:taxon-name-part></tp:taxon-name></italic> (Fabricius) (<xref ref-type="bibr" rid="B5842092">Sureshan et al. 2013</xref>), <italic><tp:taxon-name><tp:taxon-name-part taxon-name-part-type="genus" reg="Trichoferus">Trichoferus</tp:taxon-name-part> <tp:taxon-name-part taxon-name-part-type="species" reg="campestris">campestris</tp:taxon-name-part></tp:taxon-name></italic> Faldermann (<xref ref-type="bibr" rid="B5842111">Yang 1991</xref>).</p></tp:treatment-sec><tp:treatment-sec sec-type="Taxon discussion"><title>Taxon discussion</title><p><bold>History.</bold> <xref ref-type="bibr" rid="B5842102">Walker (1846)</xref> described only the female of <italic><tp:taxon-name><tp:taxon-name-part taxon-name-part-type="genus" reg="Epistenia">Epistenia</tp:taxon-name-part> <tp:taxon-name-part taxon-name-part-type="species" reg="ania">ania</tp:taxon-name-part></tp:taxon-name></italic>, stating that the body colour is “purple” and providing no figures. <xref ref-type="bibr" rid="B5842063">Matsumura (1912)</xref> described the female of <italic><tp:taxon-name><tp:taxon-name-part taxon-name-part-type="genus" reg="Thecasoma">Thecasoma</tp:taxon-name-part> <tp:taxon-name-part taxon-name-part-type="species" reg="longicauda">longicauda</tp:taxon-name-part></tp:taxon-name></italic> from Taiwan Province, with a habitus figure. <xref ref-type="bibr" rid="B5841859">Cameron (1909)</xref> described the female of <italic><tp:taxon-name><tp:taxon-name-part taxon-name-part-type="genus" reg="Taoga">Taoga</tp:taxon-name-part> <tp:taxon-name-part taxon-name-part-type="species" reg="rufipes">rufipes</tp:taxon-name-part></tp:taxon-name></italic>, stating a body length of only 14 mm. <xref ref-type="bibr" rid="B5842020">Girault (1927)</xref> described only the female of <italic><tp:taxon-name><tp:taxon-name-part taxon-name-part-type="genus" reg="Thaumasurelloides">Thaumasurelloides</tp:taxon-name-part> <tp:taxon-name-part taxon-name-part-type="species" reg="silvae">silvae</tp:taxon-name-part></tp:taxon-name></italic>. <xref ref-type="bibr" rid="B5841944">Boućek et al. (1979)</xref> designated lectotypes and synonymised <italic>S. telescopica, T. <tp:taxon-name><tp:taxon-name-part taxon-name-part-type="genus" reg="Thecasoma"/><tp:taxon-name-part taxon-name-part-type="species" reg="longicauda">longicauda</tp:taxon-name-part></tp:taxon-name>, T. <tp:taxon-name><tp:taxon-name-part taxon-name-part-type="genus" reg="Taoga"/><tp:taxon-name-part taxon-name-part-type="species" reg="rufipes">rufipes</tp:taxon-name-part></tp:taxon-name></italic> with <italic><tp:taxon-name><tp:taxon-name-part taxon-name-part-type="genus" reg="Solenura">S.</tp:taxon-name-part> <tp:taxon-name-part taxon-name-part-type="species" reg="ania">ania</tp:taxon-name-part></tp:taxon-name></italic>. <xref ref-type="bibr" rid="B5842111">Yang (1991)</xref> first reported the species in China mainland and re-described the female. <xref ref-type="bibr" rid="B5842054">Huang and Xiao (2005)</xref> re-described the female, stated the male colour and length and reported one male and one female from Liaoning Province, as well as one female from Beijing City; they illustrated the habitus, head, antenna and metasoma of the female individual. <xref ref-type="bibr" rid="B5842010">Gibson (2003)</xref> reported new distributional records in China, provided a key to the species of the genus and synonymised <italic><tp:taxon-name><tp:taxon-name-part taxon-name-part-type="genus" reg="Thaumasurelloides">T.</tp:taxon-name-part> <tp:taxon-name-part taxon-name-part-type="species" reg="silvae">silvae.</tp:taxon-name-part></tp:taxon-name></italic> <xref ref-type="bibr" rid="B5842082">Sureshan (2005)</xref> reported new hosts and new distributional records in India, re-described the female and illustrated differences between <italic><tp:taxon-name><tp:taxon-name-part taxon-name-part-type="genus" reg="Solenura">S.</tp:taxon-name-part> <tp:taxon-name-part taxon-name-part-type="species" reg="ania">ania</tp:taxon-name-part></tp:taxon-name></italic> and <italic><tp:taxon-name><tp:taxon-name-part taxon-name-part-type="genus" reg="Solenura">S.</tp:taxon-name-part> <tp:taxon-name-part taxon-name-part-type="species" reg="feretrius">feretrius</tp:taxon-name-part></tp:taxon-name></italic>. <xref ref-type="bibr" rid="B5842092">Sureshan et al. (2013)</xref> reported new distributional records in India, with 10 males and 20 females parasitising <italic><tp:taxon-name><tp:taxon-name-part taxon-name-part-type="genus" reg="Clytocera">Clytocera</tp:taxon-name-part> <tp:taxon-name-part taxon-name-part-type="species" reg="chionospila">chionospila</tp:taxon-name-part></tp:taxon-name></italic>, with field photos of the female and larva.</p></tp:treatment-sec><tp:treatment-sec sec-type="Notes"><title>Notes</title><p>The sexual dimorphism of this genus, which is representative and extreme in this family or even in <tp:taxon-name><tp:taxon-name-part taxon-name-part-type="superfamily">Chalcidoidea</tp:taxon-name-part></tp:taxon-name>, is seldom mentioned prior to this study: (1) the male is green (the female is blue); (2) the male body size is much smaller (the female can exceed 28 mm); (3) the male scape is half as long as head median length (female scape is as long as head median length (Fig. <xref ref-type="fig" rid="F5842154">2</xref>d); (4) 4<sup>th</sup> -7<sup>th</sup> tergites of male not elongate (4<sup>th</sup> -7<sup>th</sup> tergites of female distinctly elongate); (5) pronotal collar of male slightly longer than in female.</p></tp:treatment-sec><tp:treatment-sec><!--Section generated to contain objects referenced in tp:taxon-treatment.--><fig id="F5842154" position="float" orientation="portrait"><object-id xmlns:xlink="http://www.w3.org/1999/xlink" content-type="arpha" xlink:type="simple">08D213FA-D221-558C-BEEB-95A23C68C18E</object-id><object-id xmlns:xlink="http://www.w3.org/1999/xlink" content-type="doi" xlink:type="simple">10.3897/BDJ.8.e54961.figure2</object-id><label>Figure 2.</label><caption><p><italic><tp:taxon-name><tp:taxon-name-part taxon-name-part-type="genus" reg="Solenura">Solenura</tp:taxon-name-part> <tp:taxon-name-part taxon-name-part-type="species" reg="ania">ania</tp:taxon-name-part></tp:taxon-name></italic> (Walker). <bold>a.</bold> male, lateral habitus; <bold>b.</bold> female, head and mesosoma in dorsal view; <bold>c.</bold> female, antenna in dorsal view; <bold>d.</bold> female, head in lateral view.</p></caption><graphic xmlns:xlink="http://www.w3.org/1999/xlink" xlink:href="bdj-08-e54961-g002.jpg" position="float" id="oo_415566.jpg" orientation="portrait" xlink:type="simple"><uri content-type="original_file" xlink:type="simple">https://binary.pensoft.net/fig/415566</uri></graphic></fig><fig id="F5842150" position="float" orientation="portrait"><object-id xmlns:xlink="http://www.w3.org/1999/xlink" content-type="arpha" xlink:type="simple">118BF7EF-CF2E-5DFB-8ED9-71320D1E2C1C</object-id><object-id xmlns:xlink="http://www.w3.org/1999/xlink" content-type="doi" xlink:type="simple">10.3897/BDJ.8.e54961.figure1</object-id><label>Figure 1.</label><caption><p><italic><tp:taxon-name><tp:taxon-name-part taxon-name-part-type="genus" reg="Solenura">Solenura</tp:taxon-name-part> <tp:taxon-name-part taxon-name-part-type="species" reg="ania">ania</tp:taxon-name-part></tp:taxon-name></italic> (Walker), male. <bold>a.</bold> Head and mesosoma in dorsal view; <bold>b.</bold> head in frontal view; <bold>c.</bold> fore wing; <bold>d.</bold> metasoma in dorsal view.</p></caption><graphic xmlns:xlink="http://www.w3.org/1999/xlink" xlink:href="bdj-08-e54961-g001.jpg" position="float" id="oo_415565.jpg" orientation="portrait" xlink:type="simple"><uri content-type="original_file" xlink:type="simple">https://binary.pensoft.net/fig/415565</uri></graphic></fig><fig id="F5842158" position="float" orientation="portrait"><object-id xmlns:xlink="http://www.w3.org/1999/xlink" content-type="arpha" xlink:type="simple">A106692B-4A29-58F0-9950-B984B0B3D237</object-id><object-id xmlns:xlink="http://www.w3.org/1999/xlink" content-type="doi" xlink:type="simple">10.3897/BDJ.8.e54961.figure3</object-id><label>Figure 3.</label><caption><p><italic><tp:taxon-name><tp:taxon-name-part taxon-name-part-type="genus" reg="Solenura">Solenura</tp:taxon-name-part> <tp:taxon-name-part taxon-name-part-type="species" reg="ania">ania</tp:taxon-name-part></tp:taxon-name></italic> (Walker), female. <bold>a.</bold> Mesosoma in lateral view; <bold>b.</bold> basal 3 tergites of metasoma in lateral view; <bold>c.</bold> basal 3 tergites of metasoma in dorsal view; <bold>d.</bold> fore wing.</p></caption><graphic xmlns:xlink="http://www.w3.org/1999/xlink" xlink:href="bdj-08-e54961-g003.jpg" position="float" id="oo_415567.jpg" orientation="portrait" xlink:type="simple"><uri content-type="original_file" xlink:type="simple">https://binary.pensoft.net/fig/415567</uri></graphic></fig><fig id="F5842162" position="float" orientation="portrait"><object-id xmlns:xlink="http://www.w3.org/1999/xlink" content-type="arpha" xlink:type="simple">C50C2E89-3A8B-5E34-96EC-137B2B230CE0</object-id><object-id xmlns:xlink="http://www.w3.org/1999/xlink" content-type="doi" xlink:type="simple">10.3897/BDJ.8.e54961.figure4</object-id><label>Figure 4.</label><caption><p><italic><tp:taxon-name><tp:taxon-name-part taxon-name-part-type="genus" reg="Solenura">Solenura</tp:taxon-name-part> <tp:taxon-name-part taxon-name-part-type="species" reg="ania">ania</tp:taxon-name-part></tp:taxon-name></italic> (Walker), female, habitus in lateral view.</p></caption><graphic xmlns:xlink="http://www.w3.org/1999/xlink" xlink:href="bdj-08-e54961-g004.jpg" position="float" id="oo_415568.jpg" orientation="portrait" xlink:type="simple"><uri content-type="original_file" xlink:type="simple">https://binary.pensoft.net/fig/415568</uri></graphic></fig></tp:treatment-sec><ref-list><ref id="B5842063"><element-citation xmlns:xlink="http://www.w3.org/1999/xlink" publication-type="article" xlink:type="simple"><person-group person-group-type="author"><name name-style="western"><surname>Matsumura</surname><given-names>S.</given-names></name></person-group><year>1912</year><article-title>Thousand insects of Japan.</article-title><source>Supplement</source><volume>4</volume><fpage>158</fpage></element-citation></ref><ref id="B5841859"><element-citation xmlns:xlink="http://www.w3.org/1999/xlink" publication-type="article" xlink:type="simple"><person-group person-group-type="author"><name name-style="western"><surname>Cameron</surname><given-names>P.</given-names></name></person-group><year>1909</year><article-title>On two new genera (one representing a new tribe) from Borneo</article-title><source>Entomologist</source><volume>42</volume><fpage>229</fpage><lpage>233</lpage></element-citation></ref><ref id="B5842020"><element-citation xmlns:xlink="http://www.w3.org/1999/xlink" publication-type="article" xlink:type="simple"><person-group person-group-type="author"><name name-style="western"><surname>Girault</surname><given-names>A. A.</given-names></name></person-group><year>1927</year><article-title>Four new chalcid flies from the Philippines</article-title><source>Philippine Journal of Science</source><volume>32</volume><fpage>553</fpage><lpage>555</lpage></element-citation></ref><ref id="B5842111"><element-citation xmlns:xlink="http://www.w3.org/1999/xlink" publication-type="article" xlink:type="simple"><person-group person-group-type="author"><name name-style="western"><surname>Yang</surname><given-names>Z. Q.</given-names></name></person-group><year>1991</year><article-title>A rare giant pteromalid genus, <italic><tp:taxon-name><tp:taxon-name-part taxon-name-part-type="genus" reg="Solenura">Solenura</tp:taxon-name-part></tp:taxon-name></italic> (<tp:taxon-name><tp:taxon-name-part taxon-name-part-type="order">Hymenoptera</tp:taxon-name-part></tp:taxon-name>: <tp:taxon-name><tp:taxon-name-part taxon-name-part-type="family">Chalcidoidae</tp:taxon-name-part></tp:taxon-name>, <tp:taxon-name><tp:taxon-name-part taxon-name-part-type="family">Pteromalidae</tp:taxon-name-part></tp:taxon-name>) found in Shaanxi province</article-title><source>Entomotaxonomia</source><volume>8</volume><fpage>222</fpage><lpage>230</lpage></element-citation></ref><ref id="B5842054"><element-citation xmlns:xlink="http://www.w3.org/1999/xlink" publication-type="book" xlink:type="simple"><person-group person-group-type="author"><name name-style="western"><surname>Huang</surname><given-names>D. W.</given-names></name><name name-style="western"><surname>Xiao</surname><given-names>H.</given-names></name></person-group><year>2005</year><source>Fauna sinica: <tp:taxon-name><tp:taxon-name-part taxon-name-part-type="class">Insecta</tp:taxon-name-part></tp:taxon-name>, <tp:taxon-name><tp:taxon-name-part taxon-name-part-type="order">Hymenoptera</tp:taxon-name-part></tp:taxon-name>, <tp:taxon-name><tp:taxon-name-part taxon-name-part-type="family">Pteromalidae</tp:taxon-name-part></tp:taxon-name> (I).</source><publisher-name>Science Press</publisher-name><publisher-loc>Beijing</publisher-loc><size units="page">388</size></element-citation></ref><ref id="B5842082"><element-citation xmlns:xlink="http://www.w3.org/1999/xlink" publication-type="article" xlink:type="simple"><person-group person-group-type="author"><name name-style="western"><surname>Sureshan</surname><given-names>P. M.</given-names></name></person-group><year>2005</year><article-title>New host and distributional records for <italic><tp:taxon-name><tp:taxon-name-part taxon-name-part-type="genus" reg="Solenura">Solenura</tp:taxon-name-part> <tp:taxon-name-part taxon-name-part-type="species" reg="ania">ania</tp:taxon-name-part></tp:taxon-name></italic> (Walker) from India and redescription of <italic><tp:taxon-name><tp:taxon-name-part taxon-name-part-type="genus" reg="Solenura">Solenura</tp:taxon-name-part> <tp:taxon-name-part taxon-name-part-type="species" reg="feretrius">feretrius</tp:taxon-name-part></tp:taxon-name></italic> (Walker) (<tp:taxon-name><tp:taxon-name-part taxon-name-part-type="order">Hymenoptera</tp:taxon-name-part></tp:taxon-name>: <tp:taxon-name><tp:taxon-name-part taxon-name-part-type="superfamily">Chalcidoidea</tp:taxon-name-part></tp:taxon-name>: <tp:taxon-name><tp:taxon-name-part taxon-name-part-type="family">Pteromalidae</tp:taxon-name-part></tp:taxon-name>).</article-title><source>Records of the Zoological Survey of India</source><volume>105</volume><fpage>111</fpage><lpage>116</lpage></element-citation></ref><ref id="B5842010"><element-citation xmlns:xlink="http://www.w3.org/1999/xlink" publication-type="article" xlink:type="simple"><person-group person-group-type="author"><name name-style="western"><surname>Gibson</surname><given-names>G. A.P.</given-names></name></person-group><year>2003</year><article-title>Phylogenetics and classification of <tp:taxon-name><tp:taxon-name-part taxon-name-part-type="subfamily">Cleonyminae</tp:taxon-name-part></tp:taxon-name> (<tp:taxon-name><tp:taxon-name-part taxon-name-part-type="order">Hymenoptera</tp:taxon-name-part></tp:taxon-name>: <tp:taxon-name><tp:taxon-name-part taxon-name-part-type="superfamily">Chalcidoidea</tp:taxon-name-part></tp:taxon-name>: <tp:taxon-name><tp:taxon-name-part taxon-name-part-type="family">Pteromalidae</tp:taxon-name-part></tp:taxon-name>).</article-title><source>Memoirs on Entomology, International</source><volume>16</volume><fpage>153</fpage><lpage>157</lpage></element-citation></ref><ref id="B5842092"><element-citation xmlns:xlink="http://www.w3.org/1999/xlink" publication-type="article" xlink:type="simple"><person-group person-group-type="author"><name name-style="western"><surname>Sureshan</surname><given-names>P. M.</given-names></name><name name-style="western"><surname>Narendran</surname><given-names>T. C.</given-names></name><name name-style="western"><surname>Nikhil</surname><given-names>K.</given-names></name></person-group><year>2013</year><article-title>Parasitoids (<tp:taxon-name><tp:taxon-name-part taxon-name-part-type="order">Hymenoptera</tp:taxon-name-part></tp:taxon-name>) of xylophagous beetles (<tp:taxon-name><tp:taxon-name-part taxon-name-part-type="order">Coleoptera</tp:taxon-name-part></tp:taxon-name>) attacking dead wood in southern Western Ghats, Kerala, India, with descriptions of two new species</article-title><source>Journal of Threatened Taxa</source><volume>5</volume><fpage>4385</fpage><lpage>4391</lpage><pub-id pub-id-type="doi">10.11609/JoTT.o3385.4385-91</pub-id></element-citation></ref><ref id="B5842102"><element-citation xmlns:xlink="http://www.w3.org/1999/xlink" publication-type="book" xlink:type="simple"><person-group person-group-type="author"><name name-style="western"><surname>Walker</surname><given-names>F.</given-names></name></person-group><year>1846</year><source>List of the specimens of Hymenopterous insects in the collection of the British Museum. Part 1 Chalcidites.</source><publisher-name>Printed by order of the Trustees</publisher-name><publisher-loc>London</publisher-loc><size units="page">100</size></element-citation></ref><ref id="B5841944"><element-citation xmlns:xlink="http://www.w3.org/1999/xlink" publication-type="article" xlink:type="simple"><person-group person-group-type="author"><name name-style="western"><surname>Boućek</surname><given-names>Z.</given-names></name><name name-style="western"><surname>Subba Rao</surname><given-names>B. R.</given-names></name><name name-style="western"><surname>Farooqi</surname><given-names>S. I.</given-names></name></person-group><year>1979</year><article-title>A preliminary review of <tp:taxon-name><tp:taxon-name-part taxon-name-part-type="family">Pteromalidae</tp:taxon-name-part></tp:taxon-name> (<tp:taxon-name><tp:taxon-name-part taxon-name-part-type="order">Hymenoptera</tp:taxon-name-part></tp:taxon-name>) of India and adjacent countries</article-title><source>Oriental Insects</source><volume>12</volume><fpage>433</fpage><lpage>468</lpage><pub-id pub-id-type="doi">10.1080/00305316.1978.10432529</pub-id></element-citation></ref></ref-list></tp:taxon-treatment>
